# Supplementary material for: SAR minimum entropy autofocusing based on Prewitt operator
Source: PLoS One. 2023 Feb 10;18(2):e0276051. doi: 10.1371/journal.pone.0276051 (PMC9916621; doi:10.1371/journal.pone.0276051)
Supplement: S1 Data — (ZIP) [file pone.0276051.s001.zip]

Archive with 1 entries (1 files):
- pic1_WUCHA.mat
